# Supplementary material for: 5-Hydroxymethylfurfural and Isoverbascoside Alleviate Oxidative Damage INS-1 and MIN6 β-Cells by Activating Autophagy and Inhibiting Apoptosis
Source: Metabolites. 2026 Jan 6;16(1):48. doi: 10.3390/metabo16010048 (PMC12843818; doi:10.3390/metabo16010048)
Supplement: Supplementary file 1 [file metabolites-16-00048-s001.zip]

Archive with 2 entries (2 files):
- Supplementary Figure S1.jpg
- supplementary File S1.pdf
